# Supplementary material for: Hypertensive Response to Exercise in Normotensive Men and Women with Abdominal Obesity: Association with Subclinical Adverse Cardiac Remodeling
Source: J Clin Med. 2024 Dec 24;14(1):16. doi: 10.3390/jcm14010016 (PMC11722559; doi:10.3390/jcm14010016)
Supplement: Supplementary file 1 [file jcm-14-00016-s001.zip]

Archive with 1 entries (1 files):
- jcm-3353282-supplementary.pdf
